# Supplementary material for: Intracellular tension sensor reveals mechanical anisotropy of the actin cytoskeleton
Source: Nat Commun. 2023 Dec 4;14:8011. doi: 10.1038/s41467-023-43612-5 (PMC10695988; doi:10.1038/s41467-023-43612-5)
Supplement: Supplementary file 8 — Source Data [file 41467_2023_43612_MOESM8_ESM.xlsx]

## Sheet: Fig1
Panel H
	U2OS TS	U2OS TS	U2OS TS	U2OS TS	U2OS TS	U2OS TS	U2OS TS	U2OS TS	U2OS TS	U2OS TS	U2OS TS	U2OS TS	U2OS TS	U2OS TS	U2OS TS	U2OS TS	U2OS TS	U2OS TS	U2OS TS	U2OS TS	U2OS TS	U2OS TS	U2OS TS	U2OS TS	U2OS TS	U2OS TS	U2OS TS	U2OS TS	U2OS TS	U2OS TS + 50 uM SMIFH2	U2OS TS + 50 uM SMIFH2	U2OS TS + 50 uM SMIFH2	U2OS TS + 50 uM SMIFH2	U2OS TS + 50 uM SMIFH2
central	1	0.765432	0.882883	1	0.607143	0.642553	1	0.861111	0.694581																					0.987411	1	0.987415	0.99818	0.989449
Peripheral	0.444444	0.111111	0.459459	0.231034	0.107143	0.195745	0.278481	0.25	0.103448																					1	0.991626	1	1	1
Stress fibers	0.777778	0.9	0.755556	0.962963	0.790123	1	0.531532	1	0.803448	0.510345	0.892857	1	0.940476	1	0.510638	0.873418	0.632911	0.556962	0.833333	1	0.851852	1	1	0.763547	0.768473	0.827586
Panel I
Actin/RFP (TS)	Actin/RFP (TS)	Actin/RFP (TS)	Actin/RFP (TS)	Actin/RFP (TS)	Actin/RFP (TS)	Actin/RFP (TS)	Actin/RFP (TS)	Actin/RFP (TS)	Actin/RFP (TS)	Actin/RFP (CTS)	Actin/RFP (CTS)	Actin/RFP (CTS)	Actin/RFP (CTS)	Actin/RFP (CTS)	Actin/RFP (CTS)	Actin/RFP (CTS)	Actin/RFP (CTS)	Actin/RFP (CTS)
0.92	0.81	0.31	0.84	0.85	0.56	0.88	0.86	0.72		0.88	0.72	0.87	0.88	0.71	0.85	0.93	0.84	0.88
	Panel G
	0.0818182	Rho
	r/R0	TS (mean)	TS (SD)	TS + SMIFH2 (mean)	TS + SMIFH2 (SD)
	0.05	0.952166	0.133198	0.961008	0.0800519
	0.131818	0.94689	0.105684	0.958161	0.0590509
	0.213636	0.93078	0.0937389	0.950615	0.0386239
	0.295455	0.938664	0.0848133	0.942942	0.0282913
	0.377273	0.9431	0.0899903	0.909314	0.053702
	0.459091	0.942203	0.0955859	0.861848	0.0779819
	0.540909	0.937221	0.0970467	0.799054	0.104779
	0.622727	0.940958	0.0857556	0.726512	0.126078
	0.704545	0.973662	0.0992755	0.647586	0.135145
	0.786364	1	0.112216	0.560549	0.138137
	0.868182	0.986081	0.110985	0.487589	0.127902
	0.95	0.904134	0.148191	0.401615	0.108753

## Sheet: Fig 2
TS + Calyc					TS + Blebb					CTS + Calyc				<FRET E>	CTS	TS	TS+calyc	TS + bleb			CTS + Calyc				CTS + blebb				TS + calyc				TS + blebb
time (mins)	<|T|>	FRET E			time (mins)	<|T|>	FRET E			time (mins)	<|T|>	FRET E			0.24953	0.205975	0.175712	0.224468				TFM	FRET EFF			TFM	FRET eff			TFM	Eff			TFM	FRET eff
0	52.4115	0.198016			0	22.6583	0.278627			0	29.2646	0.203521			0.22157	0.209206	0.176274	0.219502				77.6547	0.24953			52.2148	0.250897			91.1963	0.205975			82.188	0.207037
5	49.3066	0.190362			5	21.4814	0.267956			5	29.2658	0.229176			0.209848	0.202733	0.170656	0.218543				79.5881	0.22157			52.3572	0.218056			60.9831	0.209206			80.8796	0.196363
10	44.7181	0.194673			10	19.3838	0.268337			10	32.9782	0.231497			0.19863	0.18575	0.17415	0.212929				82.5689	0.209848			45.3008	0.228183			79.5253	0.202733			72.9931	0.21745
15	45.9808	0.188942			15	20.7849	0.265824			15	30.4662	0.22294			0.245441	0.198016	0.170356	0.224569				81.0079	0.358245			44.7592	0.243074			119.046	0.18575			54.5869	0.224468
20	51.6678	0.189844			20	19.4956	0.264279			20	34.691	0.22253			0.222539	0.190362	0.162356	0.213992				79.4414	0.19863			44.3097	0.217529			52.4115	0.198016			69.6718	0.219502
25	49.7872	0.183856			25	17.8738	0.268226			25	38.6444	0.336997			0.219802	0.194673	0.16631	0.215967				84.3516	0.245441			45.2445	0.217223			49.3066	0.190362			69.3842	0.218543
30	66.5857	0.189545			30	16.1011	0.268921			30	34.6646	0.212813			0.203521	0.188942	0.165375	0.230054				78.4972	0.172585			42.5781	0.223421			44.7181	0.194673			66.6055	0.224569
35	63.0879	0.181773			35	20.945	0.266226			35	41.0171	0.325476			0.229176	0.189844	0.1627	0.230854				79.7559	0.222539			40.5035	0.25634			45.9808	0.188942			82.7036	0.213992
40	84.9959	0.174781			40	21.3509	0.267895			40	50.8686	0.238133			0.231497	0.226148	0.165664	0.224692				81.5244	0.178039			24.0317	0.254566			51.6678	0.189844			72.9539	0.215967
45	60.9966	0.175712			70	6.74645	0.284102			45	32.9811	0.207023			0.22294	0.215188	0.167179	0.225923				70.2561	0.219802			22.5678	0.223523			49.7872	0.183856			63.7113	0.230054
50	112.382	0.176274			75	6.9319	0.288548			50	45.6696	0.204118			0.22253	0.210385	0.198378	0.246372				71.2522	0.177795			22.8505	0.209182			66.5857	0.189545			59.0892	0.222975
55	101.56	0.170656			80	8.7978	0.280937			55	37.5928	0.183738			0.336997	0.213622	0.19323	0.221183				67.286	0.229693			17.6961	0.23182			63.0879	0.181773			53.2766	0.230854
60	105.799	0.17415			85	8.60911	0.286527			60	57.7154	0.249672			0.212813	0.205583	0.193364	0.236793				71.7781	0.212171			18.1553	0.233064			84.9959	0.174781			62.4563	0.224692
65	140.512	0.170356			90	9.00867	0.284913			65	49.4282	0.227671			0.325476	0.232925	0.186936	0.233613				66.6764	0.124433			16.07	0.205768			60.9966	0.175712			52.9803	0.225923
70	130.855	0.162356			95	8.90623	0.279499			70	58.2145	0.233354			0.238133	0.243063	0.180469	0.240084				68.5818	0.448378			12.4636	0.234601			112.382	0.176274			74.3505	0.246372
75	119.515	0.16631			100	9.14354	0.296254			75	67.1245	0.231089			0.207023	0.201692	0.18204	0.23551				80.9917	0.217362			11.8488	0.244505			101.56	0.170656			63.8487	0.236793
80	121.458	0.165375			105	8.43816	0.283444			80	59.1227	0.222911			0.204118	0.208709	0.181938	0.23731				74.0443	0.219756			10.4244	0.223767			105.799	0.17415			67.8155	0.233613
85	128.798	0.1627								85	67.8102	0.26698			0.240812	0.208199	0.182022	0.236082				67.0337	0.205625			31.5095	0.205661			140.512	0.170356			62.9293	0.240084
90	150.356	0.165664													0.246748	0.221996	0.177024	0.238254				72.2742	0.300974			32.1434	0.193821			130.855	0.162356			98.6552	0.23551
95	124.513	0.167179													0.229453	0.221452	0.178286	0.239253				72.2101	0.22297			29.0959	0.207418			119.515	0.16631			54.532	0.23731
															0.23941	0.220625	0.180952	0.233138				88.5129	0.143674			26.3958	0.196772			121.458	0.165375			61.1317	0.236082
															0.236144	0.217738	0.206276	0.233287				66.4847	0.122019			24.2934	0.198694			128.798	0.1627			51.7857	0.238254
															0.226017	0.215877	0.208663	0.226547				67.3012	0.227369			23.5879	0.26324			150.356	0.165664			56.8253	0.239253
															0.241898	0.206276	0.194483	0.226783				73.1607	0.203521			23.3984	0.200777			124.513	0.167179			52.922	0.233138
															0.235026	0.208663	0.193844	0.225563				67.9296	0.229176			23.3809	0.18478			39.1426	0.226148			74.9733	0.233287
															0.234198	0.194483	0.199421	0.223784				62.3428	0.231497			20.8407	0.1981			33.6819	0.215188			63.5311	0.226547
															0.226456	0.193844	0.176959	0.224921				65.252	0.22294			20.3832	0.195726			43.0746	0.210385			81.4283	0.226783
															0.229506	0.199421	0.17494	0.226008				62.8594	0.22253			19.8352	0.204412			36.042	0.213622			44.4599	0.18946
															0.239093	0.227127	0.192553	0.225623				58.0434	0.336997			16.9296	0.195344			27.2992	0.205583			56.2375	0.180904
															0.232186	0.238381	0.190832	0.223746				55.7136	0.212813			16.0942	0.18907			29.2646	0.201692			48.6608	0.182919
															0.202374	0.234576	0.189553	0.217226				55.2091	0.325476			16.1168	0.204673			29.2658	0.208709			63.2684	0.17635
															0.215457	0.239012	0.201865	0.222458				57.045	0.238133			12.6885	0.195643			32.9782	0.208199			49.3535	0.198313
															0.194898	0.240112	0.19376	0.223989				51.5629	0.207023			11.8795	0.19505			30.4662	0.210953			53.9848	0.198353
															0.20333	0.234049	0.190548	0.217009				58.7818	0.204118			10.6267	0.205762			34.691	0.203819			47.1328	0.203542
															0.205424	0.23417	0.185984	0.216689				52.1674	0.183738			51.1585	0.215424			38.6444	0.198661			49.7339	0.201616
															0.200948	0.238485	0.189578	0.214531				66.3236	0.249672			75.062	0.201011			34.6646	0.203138			52.9896	0.193399
															0.227369	0.226616	0.184546	0.216341				53.7129	0.227671			92.9364	0.194744			41.0171	0.201677			56.6329	0.196061
															0.203382	0.227722	0.186766	0.215852				53.141	0.233354			56.4832	0.189466			50.8686	0.198378			57.183	0.209279
															0.224576	0.234549	0.174217	0.252393				56.833	0.231089			38.5234	0.188149			32.9811	0.19323			61.4655	0.199219
															0.223339	0.205185	0.170762	0.253808				55.5459	0.222911			48.7553	0.199313			45.6696	0.193364			52.1492	0.193477
															0.22026	0.181885	0.184851	0.283706				67.8982	0.26698			47.4266	0.197079			37.5928	0.186936			59.1806	0.189003
															0.222176	0.189772	0.165744	0.315967				55.0265	0.223085			37.9062	0.193758			57.7154	0.180469			53.6852	0.188525
															0.215512	0.211074	0.160063	0.307868				81.1977	0.240048			49.3638	0.188232			49.4282	0.18204			52.356	0.188897
															0.211935	0.177007	0.171703	0.245733				55.9908	0.226924			42.743	0.1926			58.2145	0.181938			51.0609	0.186657
															0.194884	0.173066	0.164637	0.236943				50.9214	0.23125			52.108	0.190231			67.1245	0.182022			60.5984	0.183296
															0.197953	0.185675	0.16816	0.236951				55.651	0.231494			56.4243	0.192558			59.1227	0.177024			65.8853	0.153518
															0.195191	0.169141	0.151104	0.234161				54.9106	0.239447			60.999	0.183437			67.8102	0.178286			58.8807	0.241064
															0.195226	0.172085	0.151571	0.236202				57.8248	0.240573			51.2237	0.181692			47.4819	0.180952			47.2886	0.211244
															0.195079	0.166412	0.146745	0.232269				65.4419	0.246813			61.6128	0.212914			17.0646	0.247864			47.3496	0.203273
															0.193015	0.221478	0.148677	0.232868				54.0959	0.237638			39.1076	0.203875			20.0286	0.24335			42.7941	0.208817
															0.191986	0.207057	0.146513	0.230382				76.4353	0.154053			33.56	0.198188			72.4178	0.23319			70.556	0.225563
															0.191782	0.203621	0.143711	0.227717				56.1319	0.207355			47.6209	0.204461			8.30757	0.240822			38.29	0.223784
																0.201303	0.153232	0.225318				52.8172	0.240812			33.5825	0.217637			10.4337	0.237849			43.2159	0.224921
																0.199023	0.14382	0.232597				51.3525	0.246748			48.5259	0.216031			7.17333	0.237384			64.9963	0.226008
																0.225477	0.135801	0.278627				53.6786	0.229453			35.0277	0.204168			11.2084	0.236466			61.3305	0.225623
																0.198046	0.133531	0.267956				51.701	0.23941			39.3917	0.204198			10.9944	0.235052			37.5159	0.223746
																0.196438	0.141239	0.268337				64.7441	0.236144			39.5142	0.199421			10.8101	0.2399			53.4541	0.217226
																0.203043	0.129638	0.265824				59.5429	0.226017			31.9039	0.202402			9.92647	0.226394			50.2285	0.222458
																0.204169	0.134614	0.264279				66.5045	0.241898			31.3122	0.195811			10.5645	0.239071			42.0388	0.223989
																0.240851	0.128615	0.268226				69.8978	0.235026			36.3679	0.193079			12.1973	0.233892			69.265	0.217009
																0.224334	0.135394	0.268921				64.6012	0.234198			36.9857	0.193747			10.9873	0.226236			57.0829	0.216689
																0.223034	0.141894	0.266226				64.3184	0.226456			31.0937	0.193976			10.8115	0.227937			64.5201	0.214531
																0.21962	0.140793	0.267895				34.0987	0.229506			34.1239	0.191093			13.5435	0.221996			58.4744	0.216341
																0.220782	0.136246	0.284102				0.0105495	0.239093			48.5725	0.176877			23.4241	0.221452			33.2712	0.215852
																0.21213	0.128418	0.288548				97.1754	0.232186			53.1649	0.17769			17.1393	0.220625			41.7209	0.252393
																0.21675	0.132345	0.280937				105.553	0.202374			104.66	0.18837			36.8654	0.217738			78.6383	0.253808
																0.22498	0.132794	0.286527				91.716	0.215457			64.8598	0.187652			29.3232	0.215877			97.8996	0.283706
																0.202082	0.130994	0.284913				99.0997	0.194898			45.041	0.182066			45.4127	0.206276			104.791	0.315967
																0.216504	0.132881	0.279499				97.5644	0.20333			65.5278	0.181528			55.7265	0.208663			53.123	0.307868
																0.210409	0.129933	0.296254				106.096	0.205424			48.56	0.176045			52.1735	0.194483			58.4365	0.245733
																0.165825	0.191689	0.283444				94.1614	0.200948			68.1052	0.178149			59.4778	0.193844			46.1714	0.236943
																0.230499	0.192718	0.246159				89.9304	0.227369			47.6293	0.179347			51.4923	0.199421			88.6852	0.236951
																0.20827	0.194311	0.246939				86.47	0.203382			40.6003	0.172273			93.1352	0.176959			83.4467	0.234161
																0.192093	0.190367	0.245965				84.8809	0.224576			56.0497	0.170236			114.994	0.17494			50.2483	0.236202
																0.20541	0.1949	0.241196				89.139	0.223339			78.8972	0.169234			59.4189	0.192553			85.1175	0.232269
																0.256526	0.190747	0.258957				83.1441	0.22026			41.5632	0.173764			67.1481	0.190832			72.5203	0.232868
																	0.190045	0.250592				82.2524	0.222176			63.2983	0.196134			50.3826	0.189553			66.1595	0.230382
																	0.188667	0.247716				90.1579	0.215512			81.5625	0.19139			63.9682	0.201838			92.6913	0.227717
																	0.190721	0.249849				93.6775	0.22697			80.7464	0.198802			25.4451	0.227127			87.4778	0.225318
																	0.187938	0.243479				120.256	0.232728			56.9983	0.19763			28.4141	0.238381			72.3211	0.232597
																	0.186852	0.247956				122.615	0.233496			64.3942	0.184789			31.0973	0.234576			94.4531	0.232112
																	0.188567	0.240562				105.908	0.232969			74.2482	0.181767			34.9333	0.239012			87.2496	0.227498
																	0.184283	0.241765				136.414	0.22087			81.1643	0.185943			58.5904	0.240112			61.4486	0.224163
																	0.165825					102.234	0.232833			60.1338	0.181503			38.383	0.234049			47.9288	0.191526
																	0.230499					104.466	0.234123			55.8783	0.174903			23.1355	0.23417			57.9586	0.189701
																	0.20827					100.823	0.200196			51.3256	0.175409			17.2168	0.238485			58.8655	0.178951
																						102.912	0.193113			66.0875	0.174491			23.1052	0.226616			22.6583	0.278627
																						118.763	0.219576			48.4844	0.175418			30.7442	0.227722			21.4814	0.267956
																						97.6948	0.224251			48.5551	0.177272			34.0914	0.234549			19.3838	0.268337
																						96.3112	0.230585							28.2378	0.235509			20.7849	0.265824
																						109.613	0.237376							33.0122	0.224162			19.4956	0.264279
																						119.425	0.227783							28.7063	0.225935			17.8738	0.268226
																						115.19	0.238452							83.9577	0.21515			16.1011	0.268921
																						104.864	0.220333							78.9892	0.211089			20.945	0.266226
																						128.943	0.237095							73.4828	0.204074			21.3509	0.267895
																						103.425	0.227933							92.8973	0.201865			6.74645	0.284102
																						108.231	0.227815							101.422	0.19376			6.9319	0.288548
																						113.792	0.233599							94.7239	0.190548			8.7978	0.280937
																						91.6104	0.230746							75.4998	0.185984			8.60911	0.286527
																						91.4706	0.257633							81.2748	0.189578			9.00867	0.284913
																						88.7783	0.209885							77.7606	0.184546			8.90623	0.279499
																						103.317	0.216921							43.6495	0.170762			9.14354	0.296254
																						91.75	0.214807							15.7241	0.184851			8.43816	0.283444
																						25.9269	0.241861							115.487	0.205185			24.7566	0.246159
																						40.9997	0.211935							109.814	0.181885			22.6789	0.246939
																						32.8225	0.194884							78.7195	0.189772			24.9127	0.245965
																						36.4209	0.197953							71.4348	0.211074			28.212	0.241196
																						29.3119	0.195191							56.8784	0.177007			8.52876	0.258957
																						29.2278	0.195226							58.81	0.173066			8.99144	0.250592
																						31.094	0.195079							62.0921	0.185675			14.4954	0.247716
																						25.1903	0.193015							58.4036	0.169141			14.9479	0.249849
																						27.6317	0.191986							100.925	0.172085			12.5791	0.243479
																						25.449	0.191782							59.0188	0.166412			12.7217	0.247956
																						31.9011	0.192897							87.3292	0.168359			18.4835	0.240562
																						34.2319	0.189359							58.7404	0.165744			20.1556	0.241765
																						37.7275	0.185217							66.9006	0.160063
																						40.751	0.188959							58.3899	0.171703
																						36.8841	0.188597							80.6043	0.164637
																						33.8692	0.182268							51.0862	0.16816
																						35.6676	0.18676							75.1944	0.151104
																						40.3315	0.181601							86.5446	0.151571
																						34.9174	0.179548							105.084	0.146745
																						49.1209	0.181543							82.9853	0.148677
																						39.2073	0.176581							81.2462	0.146513
																														78.7307	0.143711
																														63.5444	0.153232
																														110.817	0.14382
																														103.675	0.135801
																														102.744	0.133531
																														95.2113	0.141239
																														90.0279	0.129638
																														106.405	0.134614
																														116.86	0.128615
																														116.726	0.135394
																														75.2763	0.141894
																														97.1418	0.140793
																														88.461	0.136246
																														151.404	0.128418
																														115.26	0.132345
																														117.768	0.132794
																														104.319	0.130994
																														105.007	0.132881
																														106.002	0.129933
																														62.7953	0.221478
																														76.8609	0.207057
																														60.5862	0.203621
																														62.0395	0.201303
																														66.6218	0.199023
																														71.3674	0.225477
																														94.1229	0.198046
																														57.0939	0.196438
																														77.4423	0.203043
																														77.1301	0.204169
																														98.8385	0.202938
																														71.0513	0.201704
																														68.0017	0.199995
																														71.3664	0.19826
																														112.261	0.193803
																														96.2421	0.191689
																														61.1213	0.192718
																														85.2452	0.194311
																														85.007	0.190367
																														73.9632	0.1949
																														72.5836	0.190747
																														67.4749	0.190045
																														62.4591	0.188667
																														57.7602	0.190721
																														89.4293	0.187938
																														81.6699	0.186852
																														71.8569	0.188567
																														56.6451	0.184283
																														49.8583	0.219142
																														114.908	0.165825
																														97.7142	0.230499
																														48.1288	0.20827
																														21.6509	0.192093
																														18.6295	0.30748
																														12.2066	0.20541
																														12.9496	0.256526
																														9.55676	0.301944

## Sheet: Fig 3
Circle							Square						Triangle
	FRET E			<sigma>			FRET E			<sigma>			FRET E			<sigma>						|C sigma FRET|	|C sigma FRET|	|C sigma FRET|	|C sigma FRET|	|C sigma FRET|	|C sigma FRET|	|C sigma FRET|	local	local	local	local	local	local	local	Global	Global	Global	Global	Global	Global	Global
theta	average	std		avg	std	theta	average	std		avg	std	theta	average	std		avg	std				Circle	0.1349	0.4064	0.2624	0.3829	0.2204	0.1602	0.42	0.382181	0.327697	0.331888	0.204858	0.126096	0.268052	0.324917	0.269973	0.372098	0.34233	0.061642	0.064868	0.220717	0.267866
0	0.213963	0.0133521	0	109.234	21.1052	0	0.229969	0.0353811	0	214.796	52.3283	0	0.279976	0.0397824	0	57.3199	2.77962				Triangle	0.007	0.0075	0.0775	0.0081				0.166722	0.279122	0.380623		0.340853			0.0895	0.175492	0.142538		0.155082
2.27	0.214301	0.0135578	9.47	109.252	19.9621	2.27	0.232485	0.0332092	9.47	206.717	47.7305	2.27	0.276581	0.0411727	9.47	58.1048	3.61803				Square	0.0139	0.0529	0.0579	0.0212	0.086			0.0191881	0.32854	0.259076	0.299	0.242515	0.347736	0.353853	0.031785	0.016059	0.008873	0.094439	0.03699	0.123338	0.009206
4.54	0.215724	0.01189	18.94	110.129	25.9366	4.54	0.232853	0.0349522	18.94	194.578	42.3236	4.54	0.270928	0.037505	18.94	61.1489	0.617267
6.81	0.215868	0.0112876	28.41	111.828	36.8024	6.81	0.230746	0.0341928	28.41	183.106	33.6132	6.81	0.276068	0.0324148	28.41	64.809	4.09796
9.08	0.214041	0.011327	37.88	118.727	43.3954	9.08	0.227779	0.0304342	37.88	181.643	34.8768	9.08	0.27707	0.0268943	37.88	65.2596	3.43651
11.35	0.215321	0.0135532	47.35	126.269	49.7278	11.35	0.22838	0.0349536	47.35	181.932	35.2857	11.35	0.275859	0.0294191	47.35	70.1613	3.635
13.62	0.215933	0.0127827	56.82	113.245	43.1507	13.62	0.224582	0.0374038	56.82	186.464	36.6044	13.62	0.279011	0.0279991	56.82	71.2215	2.76583
15.89	0.215482	0.0131839	66.29	108.065	35.7937	15.89	0.222958	0.0370734	66.29	188.448	39.7019	15.89	0.275358	0.0263453	66.29	70.9327	3.54839
18.16	0.214041	0.013201	75.76	106.383	35.236	18.16	0.23091	0.037866	75.76	186.016	39.434	18.16	0.274032	0.0259953	75.76	72.8414	7.08898
20.43	0.21549	0.0142813	85.23	116.449	33.3262	20.43	0.234097	0.0333711	85.23	205.789	32.8168	20.43	0.270708	0.032785	85.23	69.0643	3.58959
22.7	0.214028	0.0150909	94.7	116.449	33.3262	22.7	0.227986	0.0359999	94.7	205.789	32.8168	22.7	0.269198	0.0335952	94.7	69.0643	3.58959
24.97	0.214114	0.0149116	104.17	94.5832	23.6215	24.97	0.232211	0.0368075	104.17	169.604	36.9937	24.97	0.269054	0.0346876	104.17	58.613	7.72974
27.24	0.214401	0.0144727	113.64	97.1043	25.6739	27.24	0.237075	0.0350524	113.64	171.217	31.3316	27.24	0.270829	0.0280266	113.64	58.9521	7.13011
29.51	0.215126	0.013123	123.11	103.742	33.9448	29.51	0.234273	0.0374251	123.11	189.267	37.8797	29.51	0.271112	0.025235	123.11	60.9386	8.64074
31.78	0.214987	0.0118503	132.58	108.667	40.1854	31.78	0.234123	0.0343851	132.58	213.824	43.6408	31.78	0.269397	0.0302933	132.58	61.6742	6.78849
34.05	0.213642	0.0114027	142.05	104.618	29.9357	34.05	0.2382	0.0325213	142.05	225.609	51.9251	34.05	0.269236	0.0318768	142.05	60.3095	6.94951
36.32	0.211849	0.0108147	151.52	105.225	36.7509	36.32	0.234541	0.0328068	151.52	233.293	51.8496	36.32	0.268895	0.0279579	151.52	58.7519	6.37577
38.59	0.211901	0.0113881	160.99	102.785	25.7903	38.59	0.233291	0.0377607	160.99	234.505	57.5846	38.59	0.270548	0.0273419	160.99	59.1813	3.59809
40.86	0.212217	0.0130549	170.46	111.242	30.6536	40.86	0.236069	0.036707	170.46	222.696	54.5103	40.86	0.267264	0.0263279	170.46	59.4234	5.26321
43.13	0.213373	0.0121053	179.93	109.234	21.1052	43.13	0.23794	0.0365653	179.93	214.796	52.3283	43.13	0.263685	0.0240377	179.93	57.3199	2.77962
45.4	0.214466	0.0150101				45.4	0.240068	0.0302494				45.4	0.269232	0.02455
47.67	0.213031	0.01277				47.67	0.239555	0.0297935				47.67	0.271425	0.0268317
49.94	0.212595	0.0137411				49.94	0.236194	0.0271441				49.94	0.27155	0.0310444
52.21	0.212149	0.0129644				52.21	0.234547	0.0275623				52.21	0.267761	0.0305242
54.48	0.213437	0.0142075				54.48	0.234931	0.0319083				54.48	0.267214	0.0275559
56.75	0.214339	0.0144105				56.75	0.234668	0.0294261				56.75	0.273091	0.0299369
59.02	0.215265	0.0138385				59.02	0.232388	0.028205				59.02	0.278666	0.0357188
61.29	0.213895	0.0147661				61.29	0.232513	0.0307603				61.29	0.274531	0.0344574
63.56	0.211943	0.0144373				63.56	0.232207	0.0307989				63.56	0.274538	0.0283702
65.83	0.211445	0.0128422				65.83	0.232639	0.0330089				65.83	0.274742	0.0315731
68.1	0.210644	0.0120097				68.1	0.235811	0.0323468				68.1	0.2743	0.0328139
70.37	0.211486	0.0125489				70.37	0.235241	0.0301688				70.37	0.277695	0.0290399
72.64	0.211019	0.013914				72.64	0.23339	0.0331286				72.64	0.280284	0.0308747
74.91	0.21004	0.0127853				74.91	0.232454	0.0304455				74.91	0.282698	0.0338371
77.18	0.210736	0.0128511				77.18	0.232394	0.0319458				77.18	0.289988	0.0412159
79.45	0.21083	0.0119764				79.45	0.234918	0.030368				79.45	0.293914	0.0390687
81.72	0.211958	0.0126382				81.72	0.238882	0.0295386				81.72	0.290319	0.0328626
83.99	0.214205	0.0156042				83.99	0.240493	0.027412				83.99	0.286951	0.0398531
86.26	0.214748	0.0142508				86.26	0.245538	0.0316705				86.26	0.289216	0.0311274
88.53	0.21284	0.0116622				88.53	0.236818	0.0309165				88.53	0.295254	0.0263936
90.8	0.21284	0.0116622				90.8	0.236818	0.0309165				90.8	0.295254	0.0263936
93.07	0.213967	0.0123139				93.07	0.244034	0.0304693				93.07	0.288016	0.0306235
95.34	0.215285	0.0130341				95.34	0.24646	0.0336172				95.34	0.280167	0.0340237
97.61	0.214968	0.011842				97.61	0.246731	0.0416556				97.61	0.282884	0.0352455
99.88	0.213146	0.0120453				99.88	0.24459	0.0386773				99.88	0.282685	0.039206
102.15	0.212259	0.0131483				102.15	0.236884	0.0367643				102.15	0.280493	0.0375399
104.42	0.213951	0.0130661				104.42	0.239007	0.0398544				104.42	0.269582	0.0271248
106.69	0.213924	0.0130833				106.69	0.236903	0.042942				106.69	0.267278	0.0274401
108.96	0.212069	0.0130725				108.96	0.235935	0.0402924				108.96	0.267942	0.0285047
111.23	0.212341	0.0124657				111.23	0.241033	0.0384417				111.23	0.271873	0.0288459
113.5	0.213778	0.012906				113.5	0.244904	0.0365105				113.5	0.275508	0.026031
115.77	0.212181	0.0128621				115.77	0.248805	0.0393092				115.77	0.273035	0.0262291
118.04	0.210443	0.012894				118.04	0.248753	0.0345099				118.04	0.267719	0.0362848
120.31	0.210864	0.0117292				120.31	0.242181	0.0315105				120.31	0.266733	0.0354372
122.58	0.209565	0.0113281				122.58	0.245069	0.0264987				122.58	0.2646	0.0375016
124.85	0.211208	0.0129376				124.85	0.246359	0.0255067				124.85	0.266723	0.0365636
127.12	0.211503	0.012063				127.12	0.24977	0.0276244				127.12	0.261857	0.0362453
129.39	0.212288	0.0139321				129.39	0.250504	0.0255483				129.39	0.262934	0.0249163
131.66	0.213749	0.0138162				131.66	0.252916	0.0274141				131.66	0.264777	0.0206479
133.93	0.214191	0.0128855				133.93	0.248153	0.0349433				133.93	0.265715	0.0202963
136.2	0.212596	0.0109635				136.2	0.23214	0.0321617				136.2	0.26224	0.0360833
138.47	0.211728	0.0111565				138.47	0.233563	0.0345753				138.47	0.260603	0.0352269
140.74	0.212103	0.0124205				140.74	0.233945	0.0382291				140.74	0.267553	0.0419784
143.01	0.213067	0.0139603				143.01	0.227912	0.038749				143.01	0.27286	0.0420332
145.28	0.212222	0.0128812				145.28	0.224618	0.0348073				145.28	0.272195	0.037581
147.55	0.21347	0.0123428				147.55	0.219274	0.0311908				147.55	0.268228	0.0372446
149.82	0.213843	0.0111527				149.82	0.220669	0.0345978				149.82	0.271074	0.0359139
152.09	0.215241	0.010525				152.09	0.223254	0.0380914				152.09	0.274856	0.03986
154.36	0.214527	0.0094817				154.36	0.230785	0.0349516				154.36	0.274988	0.0370419
156.63	0.215363	0.00892393				156.63	0.235178	0.034388				156.63	0.271621	0.0315035
158.9	0.214891	0.00953903				158.9	0.230521	0.0378699				158.9	0.274942	0.0414389
161.17	0.216421	0.0116442				161.17	0.229176	0.042102				161.17	0.277738	0.0453485
163.44	0.216553	0.0112688				163.44	0.229745	0.0383386				163.44	0.273689	0.0400745
165.71	0.215696	0.00992265				165.71	0.228994	0.0355391				165.71	0.278626	0.0418111
167.98	0.217103	0.0113548				167.98	0.229506	0.0365365				167.98	0.276939	0.0433596
170.25	0.217492	0.0135563				170.25	0.232607	0.0355434				170.25	0.278679	0.0415567
172.52	0.216447	0.0147863				172.52	0.231348	0.0306896				172.52	0.28072	0.0397343
174.79	0.216525	0.0151666				174.79	0.234079	0.0323696				174.79	0.284531	0.0391463
177.06	0.214346	0.013574				177.06	0.232213	0.0333925				177.06	0.282584	0.0367242
179.33	0.213963	0.0133521				179.33	0.229969	0.0353811				179.33	0.279976	0.0397824

## Sheet: Fig 4
	Delta FRET E					Delta FRET E						Delta FRET E						Delta FRET E						Delta FRET E						Delta FRET E						Delta FRET E						Delta FRET E					Delta FRET E
	TS Parallel					TS Ortho						CTS Parallel						CTS Ortho						TS Parallel + Y27632						TS Ortho + Y27632						TS Parallel + ML7						TS Ortho + ML7					TS Parallel
	5%	10%	15%	20%		5%	10%	15%	20%			5%	10%	15%	20%			5%	10%	15%	20%			5%	10%	15%	20%			5%	10%	15%	20%			5%	10%	15%	20%			5%	10%	15%	20%		x strain	y strain	change
	0.006313	0.017267	-0.12255	-0.04965		0.031722	0.073189	0.044444	-0.04795			-0.0124	-0.01235	-0.07757	0.02186			-0.06504	-0.04725	-0.03537	-0.04853			-0.02608	-0.05257	-0.05272	0.009272			-0.02186	0.004302	-0.08063	-0.04925			-0.07376	0.017824	-0.03424	0.008299			-0.07347	-0.0437	-0.01202	0.024374		7.66551	-3.125	0.00631313
	0.001842	0.017975	-0.08661	-0.04255		0.015152	-0.03006	0.068182	0.007463			-0.01088	-0.0302	-0.01904	-0.04197			-0.0766	-0.07654	-0.07451	0.03027			-0.00059	-0.06667	0.00905	-0.03593			0.006028	0.004364	-0.02067	0.0057			-0.03427	0.004414	-0.02415	-0.00909			-0.03481	0.004669	0.119792	0.053888
	0.018293	-0.01961	-0.03333	-0.01852		0.035381	-0.05471	0.034483	-0.24276			-0.01486	-0.00681	-0.03052	0.06153			-0.05639	-0.08571	-0.00083	-0.04572			-0.05188	-0.04255	-0.00607	0.021371			-0.03386	0.013841	0.003247	0.03939			-0.00669	-0.00417	-0.05481	0.009015			-0.03144	0.02408	-0.02322	0.051471		5.80645	-3.27869	0.0182927
	0.0125	-0.04959	-0.05333	-0.02804		0.055673	0.058185	-0.02041	-0.16			0.010052	0.00366	-0.02761	-0.07375			-0.01777	0.006984	0.067308	0.01753			-0.00704	-0.06129	-0.02191	-0.03361			-0.04227	-0.01988	0.046544	0.041667			0.018957	-0.01211	0.020597	0.004537			-0.02042	0.028946	0.117021	0.014925
	0.044304	-0.02	-0.06383	-0.04839		0.070637	-0.0268	-0.05926	0.121429			0.029586	-0.06452	0.006454	0.05042			0.056104	0.063867	0.077435	0.04947			0.051934	-0.03914	0.02439	0.070414			-0.01327	0.002725	-0.01842	-0.047			0.015489	-0.01847	-0.05499	0.01039			-0.04719	0.008621	0.088281			16.2602	-9.67742	0.0372671
	-0.04192	0.051095	-0.07947	-0.06557		0.069268	0.024659	-0.07746	0.121212			0.019841	-0.05825	0.004867	-0.08994			0.105419	0.063867	-0.08973	-0.08761			0.017535	-0.02756	0.038056	0.030699			-0.03403	-0.03464	0.070506	-0.00527			0.014797	0.050916	-0.00998	0.027487			-0.03884	0.02566	0.089069
	-0.06568	-0.06494	-0.00719	-0.04192		0.022064	-0.06452	-0.05882	0.087379			-0.04976	-0.01131	-0.03636	0.05302			0.054471		-0.00564	0.05205			-0.02424	-0.00462	0.037553	0.050212			-0.01787	0.037931	0.030719	-0.03103			0.044614		-0.06436	-0.00838			-0.1335	0.000755	0.019802			14.0704	-5.88235	-0.0495868
	-0.0407	0.006211	-0.12	-0.05263		0.068538	-0.0098		0.055405			-0.03231	-0.00779	-0.02396				-0.02913		-0.10557				0.039409	0.050273	0.041888	-0.02902			-0.01702	0.038835	0.105376	-0.00874			0.03866		-0.05058	0			-0.1349	0.04257	0.024585
	-0.06559	0.039474	-0.09028	-0.14966		0.057817	-0.01917		0.036024			-0.01732	-0.00385	-0.00865				0.000475		-0.07222				0	0.004004	0.165193	0.016622			-0.03472	0.0869	-0.02621	-0.04594			-0.03142		0.01696	0.006143			-0.08479					14.7651	-1.6129	-0.0740741
	-0.06171	-0.02083	-0.04861	-0.12857		0.094118	-0.06142		0.040404			-0.00651	-0.02539	0.002521				-0.00428		-0.05094				0.064785	0.04979	0.173014	-0.01337			-0.04749	0.111111	0.230441	-0.0273			0.022981		0.04888	0.016017			-0.09109
	0.010592	0.033755	-0.02899	-0.14966		0.056515	-0.08594							0.040671				0.015755		0.106206				0.033568	-0.03689	-0.00567	-0.02715			-0.01106	0.030789	-0.02012	-0.05763			-0.00881		-0.02693	-0.00475								18.0488	-7.14286	-0.0866142
			-0.02899	-0.10714		0.215827	0.004348							0.00796				-0.00464		-0.13186				0.063626	0.040022	0.035971	-0.0777			-0.04759	0.021865	0.101458	0.014305			0.032847			-0.06767
			-0.04795	-0.16327		0.204428	0											0.010778		-0.09304					-0.08328	-0.01534	0.10687			-0.04862	0.04768	0.116041	-0.03391						-0.03617
			-0.02143	-0.13095		0.087423	-0.13529											0.006711		-0.06829					-0.09485	-0.02054	0.051416			-0.01037	0.001254	-0.13245	-0.09686						-0.0804								20	-12.8571	-0.0533333
			-0.02239	-0.09564		0.063467	0.065833											-0.03074							-0.04715	-0.04782	0.041379			0.005096	0.014174	0.087351
			-0.0229	-0.11015		0.244986	0.114035											0.053279							-0.03534	-0.05939	0.006122			-0.04465	-0.0079	-0.05063															19.4805	-5.97015	-0.0794702
			-0.02174	-0.10755		0.144928	-0.0068																			-0.05961	-0.00479			-0.01918		-0.00721
			-0.0146	-0.10511		0.057292	0.062937																			-0.06277	0.004261			-0.02988		-0.04083
						0.070992	0.098592																				-0.01407			-0.05477		0.009585
						0.109915	0.17037																							-0.03207																	25.3333	-2.32558	-0.0496454
						0.169605	0.054264																							-0.07683
						0.203704	0.109244																							-0.06501
						0.036882																								-0.03814																	26.8908	-12.6582	-0.0185185
						0.020638																								-0.01653
						0.063939																								-0.01595
						0.047904																								-0.00821
						0.045365																								0.026093																	23.9024	-13.5135	-0.0483871
						0.036232																								0.027554
						0.030804																								-0.03118
																														-0.01827																	25	-7.04225	-0.0419162
																														0.01696
																														0.025333																	5.2381	-4.54545	0.0443038
																														-0.02701
																														0.022634																	7.83133	-5.71429	-0.0756757
																																															11.215	-5	-0.0649351
																																															19.898	-10	-0.12
																																															20.9581	-7.14286	0
																																															20.297	-12.2807	-0.14966
																																															25.5952	-12.5	-0.14966
																																															26.8156	-12.0482	-0.163265
																																															19.7861	-9.375	-0.130952
																																																	-0.0223881
																																															18.543	-7.84314
																																																	0.0344828

## Sheet: Fig 5
	Parallel																				TS	non-SF	SF (ortho)	SF (par)	TS + ML7	non-SF	SF (ML par)	SF (ML ortho)		TS + Y27632	non-SF	SF (Y par)	SF (Y ortho)				TS	TS	TS	TS + 67 um ML7	TS + 67 um ML7	TS + 67 um ML7	TS + 10 um Y27632	TS + 10 um Y27632	TS + 10 um Y27632
	strain	Cortical	Cortical	Cortical	Cortical	Cortical	Cortical	Cortical	Cortical	Cortical	Stress-fibers	Stress-fibers	Stress-fibers	Stress-fibers	Stress-fibers	Stress-fibers	Stress-fibers	Stress-fibers	Stress-fibers			0.037037	0.0017			-0.03228	-0.07697				-0.05601	-0.03471					mean	std	N	mean	std	N	mean	std	N
	0.05	-0.0341764	0.0112219	-0.0712766	0.0333333		-0.00618557	-0.00863787	-0.0451733	-0.0650602	0.000683	0.05896	0.074342	-0.05591	0	-0.02268	-0.09653	-0.08581													-0.01482	0.013673				Parallel TS	1.23	0.22	10	0.64	0.18	10	0.74	0.12	10
	0.1	0.024173	-0.0353857	0.00719425	-0.00831734	-0.0385274	0.000618047				0.16218	-0.00498	0.049572	-0.01537	-0.01604							0.0855573	0.137823			0.019515	-0.0206				0.002941	0.027449				Orthogonal TS	-0.77	0.3	10	0.62	0.14	10	0.75	0.11	10
	0.15	-0.0770492	-0.0347267	-0.0853495	-0.0608108	-0.0320557	0.0319666				-0.024	-0.00646	-0.00943	-0.05206	0.061704	-0.14103															0.004988	0.010462
	0.2	-0.0507246	-0.047619	0.0107116	-0.119718	-0.151839					-0.02759	-0.04074	-0.04889		-0.20513		-0.10211					0.105301	0.120924			0.022939	0.012399				-0.00831	0.022715
																															-0.01633	0.067703
																						0.0343284	0.234707			0.03626					-0.00063	0.078153
	Ortho																														0.104603	0.162004
	strain	Cortical	Cortical	Cortical	Cortical	Cortical	Cortical	Cortical	Cortical	Cortical	Stress-fibers	Stress-fibers	Stress-fibers	Stress-fibers	Stress-fibers	Stress-fibers	Stress-fibers	Stress-fibers	Stress-fibers			0.0677699	0.069425			0.030759	0.017162				-0.07274	0.012195
	0.05	-0.00133958	0.033033	0.037037	0.0855573	0.105301	0.0343284	0.0350516	0.0677699	0.0773481	-0.02416	-0.0709	-0.0067	0.137823	0.047586	0.120924	0.234707	0.069425	0.08231												0.044215	0.084637
	0.1	0.0776053	0.00446097	-0.0121639	-0.0529183	-0.0302137	-0.0522727	0.159125	0.0531587		0.068759	0.208478	0.138032	-0.08746	0.06226	0.042969	0.062204	-0.020351				0.0773481	0.08231			0.023768	0.036765				0.068131	0.048048
	0.15	0.0406091	-0.0664088	-0.0986547							0.028749	0.180929	0.253125	0.28	0.16																0.113018	0.119672
	0.2	-0.0694842	-0.00394144	-0.0199882	0.0809339						0.361111	0.32	0.161774	0.177089	0.21	0.26						0.0350516	0.047586			0.011845	0.00808				-0.13857	-0.07081
																															-0.06238	-0.04139
																						0.0776053	0.068759			-0.01028	-0.01163				-0.00967	-0.06577
																															-0.05851	-0.08987
																						0.00446097	0.208478			0.036642	0.071184				0.010309	0.013699
																															-0.05626	0.068364
																						-0.0121639	0.138032			-0.0167	-0.02501				0.11261	0.144543
																															0.039498	0.142857
																						-0.0302137	0.042969			0.002143	0.052597				0.058457	0.118956
																															-0.04869	0.051787
																						0.159125	0.062204			-0.00907	-0.02806				0.101277	0.106834
																															0.001613	0.049269
																						0.0531587	0.06226			-0.05349	-0.04444				0.177638	0.117877
																															0.068995	0.059587
																						0.0406091	0.028749			-0.02762	0.039349				-0.03766		0.017565
																															-0.042		-0.04219
																						-0.0664088	0.180929			-0.10864	-0.02247				-0.05543		-0.02786
																										-0.0048	-0.02126				-0.02632		-0.00767
																						-0.0986547	0.253125								-0.05378		-0.04204
																										0.002484	-0.01786				-0.02281		0.023272
																						-0.0694842	0.361111								-0.02632		0.002677
																										0.017308	0.020382				-0.07682		-0.04127
																						-0.00394144	0.034058								-0.07157		-0.08103
																										-0.00337	-0.02193				-0.01145		0.001325
																						-0.0341764		0.000683							-0.06008		-0.0213
																										0.006812	0.027572				-0.08005		-0.10351
																						0.0112219		0.05896							-0.02752		-0.10816
																										-0.10561	-0.06697				-0.00853		-0.00128
																						0.024173		0.16218							-0.06542		-0.042
																										-0.03846	-0.07392				-0.01328		-0.01856
																						0.00719425		-0.00498							-0.02854		-0.05248
																										-0.03425		-0.05229			-0.08591		-0.06443
																						-0.00831734		0.049572							-0.08583		-0.04021
																										-0.01361		0.003971			-0.06258		-0.06627
																						-0.0385274		-0.01537							-0.05266		-0.03865
																										-0.06237		0.033333			-0.06042		-0.0527
																						-0.0353857		-0.01604							-0.04023		0.00073
																										-0.14783		-0.05982			-0.01825		0.016571
																						-0.0770492		-0.024							-0.02758		-0.03446
																										-0.07723		-0.13636			0.074858		0.068
																															-0.00967		0.007037
																						-0.0347267		-0.00646		-0.00534		0.072231			0.078418		0.041397
																															0.021318		-0.02643
																										0.033103		0.020134			-0.02606		0.000643
																						-0.0853495		-0.00943							0.02401		0.02
																										0.043796		-0.00758			-0.1039		-0.09104
																						-0.0507246		-0.02759							-0.03553		-0.03128
																										0.041348		0.027612			-0.06042		-0.07077
																															-0.03322		-0.06958
																						-0.047619		-0.04074		0.131403		0.094633			-0.05622		-0.05785
																															-0.0381		-0.05067
																						0.0107116		-0.04889		0.145902		0.094647
																						0.0333333		0.074342		0.105519		0.082101
																						-0.0712766		-0.05591		0.02201		0
																						-0.0608108		-0.14103		0.019048		0
																						-0.119718		-0.20513		0.038877		0.057447
																						-0.151839		-0.10211
																						0.000618047		0.037975
																						-0.0320557		-0.05206
																						0.0319666		0.061704
																						-0.00618557		0
																						-0.00863787		-0.02268
																						-0.0451733		-0.09653
																						-0.0650602		-0.08581

## Sheet: SFig2
		U2OS TS	U2OS TS	U2OS TS	U2OS TS	U2OS TS	U2OS TS	U2OS TS	U2OS TS	U2OS TS	U2OS TS	U2OS TS	U2OS TS	U2OS TS	U2OS TS	U2OS TS	U2OS TS	U2OS TS	U2OS TS	U2OS TS	U2OS TS	U2OS TS	U2OS TS	U2OS TS	U2OS TS	U2OS TS	U2OS TS				CTS	CTS	CTS	CTS	CTS	CTS	CTS	CTS	CTS	CTS	CTS	CTS	CTS	CTS
	central	1			0.765432			0.882883		1		0.607143			0.642553		1			0.861111				0.694581							1			1		1		1		1		1
	Peripheral	0.444444			0.111111			0.459459		0.231034		0.107143			0.195745		0.278481			0.25				0.103448							0.759163			0.990956		0.78463		0.747286		0.456435		0.415072
	Stress fibers	0.777778	0.9	0.755556	0.962963	0.790123	1	0.531532	1	0.803448	0.510345	0.892857	1	0.940476	1	0.510638	0.873418	0.632911	0.556962	0.833333	1	0.851852	1	1	0.763547	0.768473	0.827586				0.64848	0.531757	0.502548	0.562709	0.607265	0.840361	0.446033	0.684023	0.717161	0.424083	0.412368	0.298448	0.410472	0.328448

## Sheet: SFig 4
		U2OS TS	U2OS TS	U2OS TS	U2OS TS	U2OS TS	U2OS TS	U2OS TS	U2OS TS	U2OS TS	U2OS TS	U2OS TS	U2OS TS	U2OS TS	U2OS TS	U2OS TS	U2OS TS	U2OS TS	U2OS TS	U2OS TS	U2OS TS	U2OS TS	U2OS TS	U2OS TS	U2OS TS	U2OS TS	U2OS TS	U2OS TS	U2OS TS	U2OS TS	U2OS TS + 50 uM SMIFH2	U2OS TS + 50 uM SMIFH2	U2OS TS + 50 uM SMIFH2	U2OS TS + 50 uM SMIFH2	U2OS TS + 50 uM SMIFH2	U2OS TS + 50 uM SMIFH2	U2OS TS + 50 uM SMIFH2
	central	1			0.978687			0.928292				0.801919			0.846005		1			1				0.833166							1	1	1	0.870865	0.731279	0.77	0.63
	Peripheral	0.574912			0.348469			0.393888				0.169474			0.302444		0.329386			0.315164				0.174574							0.486318	0.818524	0.525709	1	1	1	1
	Stress fibers	0.903383	0.900519	0.872045	1	0.603075	0.867552	0.537638	1	1.18657	1	1	0.952175		1	0.609939	0.794541	0.987834		0.842275	0.91842			0.823768	1

## Sheet: SFig 6
	FRET E
	Total (GGSGGS2)	0.291781	0.41556	0.413286	0.376878	0.392566	0.332989	0.350181	0.375161	0.362767	0.356264	0.405271	0.233049	0.381433	0.38583	0.385841	0.355998	0.409734			Total (TRAF)	0.0849102	0.0925981	0.0871389	0.0852594	0.0923895	0.1727	0.122044	0.108066	0.0942603	0.0946964	0.0837485	0.0888105	0.101733	0.112744	0.0933314	0.116236
	Total (TS-GGSGGS2)	0.275028	0.366578	0.245568	0.373345	0.387125	0.384437	0.290286	0.291706	0.318186	0.406636	0.298829									Total (TS-TRAF)	0.16138	0.115453	0.130047	0.11364	0.159412	0.135072	0.145264
	SF (TS-GGSGGS2)	0.217204	0.339939	0.24054	0.353063	0.374273	0.319575	0.258931	0.175248	0.288852	0.389616	0.243835									SF (TS-TRAF)	0.040039	0.111674	0.066087	0.093102	0.140846	0.0785	0.083101
	Cortex (TS-GGSGGS2)	0.286769	0.377214	0.252301	0.330335	0.386565	0.370272	0.298435	0.293095	0.320561	0.409664	0.319387									Cortex (TS-TRAF)	0.066358	0.183289	0.158453	0.177152	0.188172	0.186818	0.144388

## Sheet: SFig 7
	FRET E	GGSGGS	GGSGGS	GGSGGS	GGSGGS	GGSGGS	GGSGGS	GGSGGS	GGSGGS	GGSGGS	GGSGGS	GGSGGS					TRAF	TRAF	TRAF	TRAF	TRAF	TRAF	TRAF									Dark mutants	Dark mutants	Dark mutants	Dark mutants	Dark mutants	Dark mutants	Dark mutants	Dark mutants
	Total	0.275028	0.366578	0.245568	0.373345	0.387125	0.384437	0.290286	0.291706	0.318186	0.406636	0.298829					0.16138	0.115453	0.130047	0.11364	0.159412	0.135072	0.145264									0.198596	0.179623	0.113279	0.096121	0.103901	0.153297	0.091333	0.124112
	SF	0.217204	0.339939	0.24054	0.353063	0.374273	0.319575	0.258931	0.175248	0.288852	0.389616	0.243835					0.040039	0.111674	0.066087	0.093102	0.140846	0.0785	0.083101									0.094911	0.085047	0.037792	0.06262	0.053559	0.089127	0.048957	0.03559
	Cortex	0.286769	0.377214	0.252301	0.330335	0.386565	0.370272	0.298435	0.293095	0.320561	0.409664	0.319387					0.066358	0.183289	0.158453	0.177152	0.188172	0.186818	0.144388									0.103827	0.122	0.116162	0.098448	0.109496	0.15887	0.094775	0.109324

## Sheet: SFig 8
<FRET E>
	CTS	TS	TS+calyc	TS + bleb	Lysed TS	Lysed CTS		After/Before	TS + Calyc.	TS + Calyc.	TS + Calyc.	TS + Calyc.	TS + Calyc.	TS + Calyc.	TS + Calyc.	TS + Calyc.	TS + Calyc.	TS + Calyc.	TS + Calyc.	TS + Calyc.	TS + Calyc.	TS + Calyc.	TS + Calyc.	CTS + Calyc.	CTS + Calyc.	CTS + Calyc.	CTS + Calyc.	CTS + Calyc.	CTS + Calyc.	CTS + Calyc.	CTS + Calyc.	CTS + Calyc.	CTS + Calyc.	CTS + Calyc.	CTS + Calyc.	CTS + Calyc.	CTS + Calyc.	CTS + Calyc.	TS + Blebb.	TS + Blebb.	TS + Blebb.	TS + Blebb.	TS + Blebb.	TS + Blebb.	TS + Blebb.	TS + Blebb.	TS + Blebb.	TS + Blebb.	TS + Blebb.
	0.24953	0.205975	0.175712	0.224468	0.2152	0.1964		FRET eff	0.8	0.85	0.708333	0.826087	0.705882	0.863636	0.533333	0.85	0.681768	0.634773	0.775813	0.83	0.82			0.708333	1.2	0.869565	0.923077	1.044	1.08889	1.09091	1.04348								1.21053	1.09091	1.33333	1.14286	1.30435	1.07692	1.04167	1.35	1.29	1.1	2.5
	0.22157	0.209206	0.176274	0.219502	0.236	0.196113		T	2.94118	2.31034	13.2857	4.04	2	1.80645	2.375	1.95587	2.03334	2	2.27	1.46	1.77			1.31343	1.43137	1.54217	2	1.6	1.42105	2.57692	1.54839								0.7875	0.675	0.676923	0.542857	0.394231	0.3	0.285714	0.56	0.48	0.5	0.24
	0.209848	0.202733	0.170656	0.218543	0.2166	0.196077
	0.19863	0.18575	0.17415	0.212929	0.22085	0.215037		CTS + Blebb				No Drug
	0.245441	0.198016	0.170356	0.224569	0.239072	0.23		Time (mins)	<|T|>	FRET E		Time (mins)	<|T|>	FRET E
	0.222539	0.190362	0.162356	0.213992	0.213776	0.196077		0	52.2148	0.250897		0	23.0641	0.230673
	0.219802	0.194673	0.16631	0.215967	0.247642			5	52.3572	0.218056		5	24.0669	0.216088
	0.203521	0.188942	0.165375	0.230054	0.195442			10	45.3008	0.228183		10	24.0669	0.214472
	0.229176	0.189844	0.1627	0.230854	0.19			15	44.7592	0.243074		15	28.9972	0.207533
	0.231497	0.226148	0.165664	0.224692				20	44.3097	0.217529		20	28.9972	0.205933
	0.22294	0.215188	0.167179	0.225923				25	45.2445	0.217223		25	26.5738	0.2093
	0.22253	0.210385	0.198378	0.246372				30	42.5781	0.223421		30	26.5738	0.205421
	0.336997	0.213622	0.19323	0.221183				35	40.5035	0.25634		35	27.5766	0.205397
	0.212813	0.205583	0.193364	0.236793				40	24.0317	0.254566		40	27.5766	0.205064
	0.325476	0.232925	0.186936	0.233613				45	22.5678	0.223523		45	24.9861	0.216373
	0.238133	0.243063	0.180469	0.240084				50	22.8505	0.209182		50	24.9861	0.208915
	0.207023	0.201692	0.18204	0.23551				55	17.6961	0.23182		55	21.8942	0.206689
	0.204118	0.208709	0.181938	0.23731				60	18.1553	0.233064		60	21.8942	0.204434
	0.240812	0.208199	0.182022	0.236082				65	16.07	0.205768		65	24.4011	0.204361
	0.246748	0.221996	0.177024	0.238254				70	12.4636	0.234601		70	24.4011	0.222756
	0.229453	0.221452	0.178286	0.239253				75	11.8488	0.244505		75	22.5627	0.209202
	0.23941	0.220625	0.180952	0.233138				80	10.4244	0.223767		80	22.5627	0.218551
	0.236144	0.217738	0.206276	0.233287								85	25.4875	0.220025
	0.226017	0.215877	0.208663	0.226547								90	26.5738	0.211704
	0.241898	0.206276	0.194483	0.226783								95	22.9805	0.210333
	0.235026	0.208663	0.193844	0.225563								100	23.1476	0.209295
	0.234198	0.194483	0.199421	0.223784								105	20.5571	0.21415
	0.226456	0.193844	0.176959	0.224921								110	22.8969	0.213512
	0.229506	0.199421	0.17494	0.226008								115	24.8189	0.214045
	0.239093	0.227127	0.192553	0.225623								120	23.0641	0.217257
	0.232186	0.238381	0.190832	0.223746								125	21.2256	0.216223
	0.202374	0.234576	0.189553	0.217226								130	21.8106	0.219003
	0.215457	0.239012	0.201865	0.222458								135	26.156	0.222406
	0.194898	0.240112	0.19376	0.223989								140	22.1448	0.221903
	0.20333	0.234049	0.190548	0.217009								145	26.8245
	0.205424	0.23417	0.185984	0.216689
	0.200948	0.238485	0.189578	0.214531
	0.227369	0.226616	0.184546	0.216341
	0.203382	0.227722	0.186766	0.215852
	0.224576	0.234549	0.174217	0.252393
	0.223339	0.205185	0.170762	0.253808
	0.22026	0.181885	0.184851	0.283706
	0.222176	0.189772	0.165744	0.315967
	0.215512	0.211074	0.160063	0.307868
	0.211935	0.177007	0.171703	0.245733
	0.194884	0.173066	0.164637	0.236943
	0.197953	0.185675	0.16816	0.236951
	0.195191	0.169141	0.151104	0.234161
	0.195226	0.172085	0.151571	0.236202
	0.195079	0.166412	0.146745	0.232269
	0.193015	0.221478	0.148677	0.232868
	0.191986	0.207057	0.146513	0.230382
	0.191782	0.203621	0.143711	0.227717
		0.201303	0.153232	0.225318
		0.199023	0.14382	0.232597
		0.225477	0.135801	0.278627
		0.198046	0.133531	0.267956
		0.196438	0.141239	0.268337
		0.203043	0.129638	0.265824
		0.204169	0.134614	0.264279
		0.240851	0.128615	0.268226
		0.224334	0.135394	0.268921
		0.223034	0.141894	0.266226
		0.21962	0.140793	0.267895
		0.220782	0.136246	0.284102
		0.21213	0.128418	0.288548
		0.21675	0.132345	0.280937
		0.22498	0.132794	0.286527
		0.202082	0.130994	0.284913
		0.216504	0.132881	0.279499
		0.210409	0.129933	0.296254
		0.165825	0.191689	0.283444
		0.230499	0.192718	0.246159
		0.20827	0.194311	0.246939
		0.192093	0.190367	0.245965
		0.20541	0.1949	0.241196
		0.256526	0.190747	0.258957
			0.190045	0.250592
			0.188667	0.247716
			0.190721	0.249849
			0.187938	0.243479
			0.186852	0.247956
			0.188567	0.240562
			0.184283	0.241765
			0.165825
			0.230499
			0.20827
[truncated: 19 more columns]

[truncated: 7 more sheets: SFig 9, SFig 10, SFig 11, SFig 12, SFig 13, SFig 14, SFig 15]
